# Supplementary material for: Chinese version of the Perceived Stress Scale-10: A psychometric study in Chinese university students
Source: PLoS One. 2017 Dec 18;12(12):e0189543. doi: 10.1371/journal.pone.0189543 (PMC5734731; doi:10.1371/journal.pone.0189543)
Supplement: S1 Table — (XLSX) [file pone.0189543.s001.xlsx]

## Sheet: 合
No.	Name	Sex	PHQ_1	PHQ_2	PHQ_3	PHQ_4	PHQ_5	PHQ_6	PHQ_7	PHQ_8	PHQ_9	PHQ_F(1-毫无困难;2-有点困难;3-非常困难;4-极度困难)	GAD_1	GAD_2	GAD_3	GAD_4	GAD_5	GAD_6	GAD_7	PSS_1	PSS_2	PSS_3	PSS_4	PSS_5	PSS_6	PSS_7	PSS_8	PSS_9	PSS_10
5110109004		female	1	1	0	1	0	1	1	0	0	2	0	0	0	1	0	0	0	1	0	0	4	4	0	4	4	0	1
5110109005		female	1	0	0	1	0	0	0	0	0	1	1	0	0	0	0	0	0	0	0	1	3	3	1	4	3	1	1
5110109010		male	1	1	1	1	0	0	1	1	0	2	1	1	1	1	1	1	0	1	1	1	3	3	1	3	3	1	1
5110109011		male	1	1	2	2	1	0	0	1	0	1	1	0	1	0	0	1	0	1	2	2	3	3	1	3	3	1	2
5110109017		male	2	1	1	2	0	2	2	1	0	2	1	1	1	2	2	2	1	2	2	3	2	2	2	2	2	2	2
5110109022		male	1	1	1	1	0	0	0	0	0	1	1	0	0	0	0	0	0	1	1	2	3	3	1	4	4	2	1
5110109026		female	1	1	0	1	1	1	0	1	0	1	1	1	1	1	0	0	0	2	3	2	2	2	2	4	2	2	2
5110109045		female	1	0	1	1	1	0	0	0	0	1	0	0	0	0	0	0	0	1	1	0	4	4	2	3	3	1	0
5110109046		female	1	1	2	1	2	3	0	0	1	2	2	3	2	2	2	2	3	2	0	2	4	3	1	3	3	0	2
5110109054		male	1	1	1	1	0	0	1	0	0	1	1	0	0	0	0	1	0	1	1	2	3	2	2	4	3	2	1
5110109059		male	0	0	0	0	0	0	0	0	0		0	0	0	0	0	0	0	0	0	0	4	4	0	4	4	0	0
5110109062		male	1	0	0	0	0	0	1	1	0	1	1	0	0	0	1	0	0	1	1	1	3	3	0	3	3	1	1
5110109063		male	1	1	1	1	0	0	1	0	0	2	1	0	0	1	0	0	0	1	1	2	2	2	2	4	3	1	2
5110109064		male	1	1	2	1	0	0	1	1	0	2	1	1	1	0	1	1	1	1	1	2	4	3	2	3	3	2	1
5110109066		male	0	0	0	0	1	1	0	0	0	1	1	0	1	0	0	1	0	1	1	2	3	3	1	3	3	2	1
5110109067		male	1	1	1	1	1	1	0	0	0	1	1	0	1	1	0	1	0	1	1	1	3	3	1	3	3	1	2
5110109068		male	1	1	1	1	0	1	0	0	0	2	1	1	0	1	0	1	0	2	1	2	1	1	2	1	2	3	2
5110109096		female	1	0	0	1	0	0	0	0	0	1	1	0	0	0	0	0	0	0	0	1	3	3	2	4	4	1	1
5110109099		female	1	1	0	1	0	0	0	0	0	1	1	1	1	0	0	0	0	0	1	2	4	3	2	2	3	0	0
5110109110		male	1	0	0	1	1	0	0	0	0	2	0	0	1	0	0	0	0	1	1	2	3	3	1	3	4	1	1
5110109111		male	0	0	0	1	0	0	0	0	0	1	1	0	0	0	0	0	0	1	0	2	4	3	1	3	3	1	1
5110109112		male	1	1	0	0	0	0	0	0	0	1	0	0	0	0	0	1	0	1	2	2	3	3	1	3	3	2	1
5110109123		female	1	1	1	1	2	0	2	0	0	1	1	1	0	0	1	1	0	2	2	1	2	2	3	3	2	1	3
5110109125		female	1	0	1	0	0	0	0	1	0	1	0	1	0	0	0	0	0	1	2	2	4	3	2	0	4	1	1
5110109168		male	0	0	0	1	0	0	0	0	0	1	0	0	0	0	0	0	0	1	0	0	3	3	0	4	3	0	0
5110109169		male	1	0	0	1	1	0	0	0	0	1	1	0	0	1	0	0	0	0	1	1	0	3	1	3	3	1	1
5110109170		male	1	1	1	1	1	1	1	0	1	2	2	1	1	1	1	2	1	2	2	3	2	2	2	3	2	3	2
5110109171		male	1	1	1	1	0	1	1	0	0	2	1	1	2	1	0	1	1	1	2	2	3	3	1	2	3	3	2
5110109172		male	1	1	0	0	0	0	1	0	0	1	0	0	1	0	0	1	0	1	0	0	3	4	1	4	3	0	1
5110109181		male	0	0	0	3	1	0	1	0	0		2	0	0	2	0	0	0	1	0	3	4	4	1	2	4	2	2
5110309063		male	0	0	1	0	0	0	0	0	0	1	0	0	0	0	0	0	0	1	1	1	4	3	0	4	4	1	0
5111209008		female	1	1	1	1	0	0	0	0	0	1	0	0	1	0	0	0	0	1	1	0	4	4	0	4	4	0	0
5111209022		male	0	0	0	0	0	0	0	0	0		0	0	0	0	0	0	0	0	0	0	4	2	1	3	3	1	1
5111209029		female	1	1	0	1	1	0	1	0	0	1	1	0	0	1	0	0	0	1	0	1	3	2	1	4	3	2	2
5111209031		female	1	0	0	1	1	0	0	0	0	1	0	0	0	0	0	0	0	1	0	1	3	3	0	4	3	0	0
5111209043		female	1	2	1	1	2	1	0	0	1	2	1	1	1	1	1	1	0	2	3	3	4	2	2	2	3	2	3
5111209050		male	1	0	0	1	1	0	0	0	0	1	1	1	1	0	0	0	0	1	1	0	1	1	1	3	3	0	1
5111209052		male	1	1	1	0	0	0	0	0	0	1	1	1	0	0	0	0	0	1	1	0	1	1	1	3	3	0	1
5111209059		female	1	1	0	2	2	0	0	0	0	2	1	0	1	0	1	1	1	1	0	1	3	2	1	3	2	2	2
5111209062		female	2	1	1	1	1	0	1	0	0	2	1	1	1	1	0	1	0	2	2	2	2	2	2	2	3	2	2
5111209069		male	0	0	0	1	0	0	0	0	0	1	0	0	1	0	0	0	0	1	0	1	3	4	0	4	4	0	0
5111209077		female	1	1	1	1	2	1	0	1	0	1	0	0	0	0	0	0	0	1	1	1	1	2	1	3	3	1	1
5111209081		female	3	1	1	1	1	0	1	0	0	1	0	0	2	0	0	0	0	2	3	1	4	2	3	4	2	1	2
5111209098		male	1	1	0	1	0	0	0	0	0	2	1	1	0	0	0	1	0	1	2	2	3	3	1	3	3	2	1
5111209103		female	1	1	1	1	1	1	1	0	0	2	1	1	1	1	0	0	0	1	2	2	2	2	2	4	3	1	1
5111209108		female	0	0	0	1	0	0	0	0	0	2	0	0	0	0	0	0	0	1	0	0	3	3	1	4	3	1	1
5111209112		female	2	2	0	2	2	1	2	2	0	2	2	2	3	3	2	2	2	2	4	4	2	1	4	2	2	3	3
5111209120		male	1	0	1	0	0	0	0	0	0		0	0	0	0	0	0	0	0	1	0	3	1	1	4	3	0	0
5111209128		female	1	1	0	1	0	1	1	1	0	1	1	1	1	1	1	1	1	1	2	2	3	2	2	4	3	1	2
5111209154		female	1	1	3	2	2	0	0	0	0	2	0	0	0	0	0	0	0	1	0	1	3	3	1	4	3	0	3
5111209167		male	1	1	1	1	0	0	1	0	0	2	1	1	1	1	0	1	0	2	1	2	2	1	2	3	3	2	2
5111209172		male	0	0	1	1	0	0	1	0	0	1	1	1	1	0	0	0	0	1	1	0	2	1	1	0	3	0	1
5111209174		female	1	0	0	0	2	0	0	0	0	1	1	0	0	0	0	0	0	1	1	1	4	4	1	4	3	1	0
5111209177		female	1	1	1	1	1	1	1	1	0	2	1	1	1	1	1	1	1	2	2	1	2	3	2	3	2	1	1
5111209178		female	1	1	0	1	0	0	0	0	0	1	1	0	0	0	0	0	0	1	1	1	4	4	1	4	4	0	1
5111209179		female	1	1	1	1	1	1	1	1	1	2	1	1	1	1	1	1	0	1	2	1	1	2	1	3	2	1	2
5111209183		female	1	0	0	0	0	0	2	1	0	1	0	0	0	0	0	0	0	1	3	2	3	3	2	3	3	1	3
5111209184		female	0	0	0	1	0	0	0	0	0		1	1	1	1	0	0	0	1	0	0	4	2	2	4	4	0	0
5111209192		male	0	0	0	1	0	0	0	0	0	1	2	0	0	0	0	1	0	2	2	2	3	2	2	4	2	2	2
5111209006		female	1	0	0	1	0	0	1	0	0	2	1	2	2	1	0	1	0	2	0	2	3	2	0	2	4	1	1
5111209011		female	1	1	0	1	0	1	1	0	0	1	1	1	0	1	0	1	0	1	2	2	3	3	2	4	3	1	2
5111209099		male	1	1	0	1	0	1	1	0	0	2	0	1	1	1	0	0	0	2	2	1	2	3	1	4	3	2	1
5111209101		female	1	0	1	1	1	0	0	0	0	1	0	0	0	0	0	0	0	1	1	1	3	3	1	3	3	0	1
5111209107		female	1	1	0	1	1	0	1	1	0	1	1	1	1	1	0	1	0	1	1	2	2	3	2	3	3	3	2
5111209109		female	0	0	0	1	1	1	1	0	0	1	0	0	0	0	0	0	0	0	0	1	3	3	0	1	3	0	0
5110309102		female	1	0	0	1	1	0	1	0	0	1	1	0	0	0	0	1	0	2	1	2	3	3	1	3	2	2	1
5110309103		female	1	1	1	1	0	1	1	0	0	2	1	1	1	1	0	0	1	1	2	2	2	3	1	4	3	2	1
5110309110		male	1	1	1	1	1	1	1	0	0	2	1	1	0	0	0	0	0	1	1	1	4	3	2	0	3	1	2
5110309115		male	1	0	1	1	1	0	1	0	0	1	1	1	0	1	1	0	0	1	1	1	0	1	1	0	0	1	1
5110309117		male	1	0	1	2	0	1	0	0	0	1	1	1	0	0	0	0	0	1	1	2	3	3	2	4	3	2	2
5110309118		male	1	1	0	1	0	0	0	0	0	2	1	0	1	1	0	0	0	1	2	2	2	2	2	3	3	2	3
5110309130		female	1	1	0	1	0	0	0	0	0	1	1	0	0	0	0	1	0	1	0	2	3	3	1	4	4	1	1
5110309134		male	1	1	0	1	0	0	1	1	0	1	0	1	1	0	0	1	0	1	2	1	3	2	1	3	3	0	1
5110309145		male	1	1	0	0	3	1	0	0	0	1	1	2		0	0	0	0	0	2	1	2	2	3	0	2	2	1
5110309148		male	0	0	0	0	0	0	0	0	0	1	0	0	0	0	1	0	0	1	2	1	4	3	0	4	3	2	1
5110309152		male	1	1	0	2	0	1	2	1	0	2	1	2	0	3	1	1	0	2	2	2	3	3	1	4	3	1	3
5110309153		male	1	1	0	1	0	1	0	0	0	1	0	0	1	1	0	1	1	1	1	1	0	1	1	0	0	1	1
5110309155		female	2	2	0	1	1	2	0	0	1	2	2	1	3	3	0	1	0	2	3	3	2	1	2	2	1	1	4
5110309157		female	1	1	0	1	0	0	0	1	0	2	2	1	1	1	1	1	0	2	2	2	1	1	2	3	1	2	3
5110309174		male	1	1	0	1	0	0	1	0	0	2	1	0	0	0	0	1	0	1	2	2	2	2	2	3	2	1	1
5110309185		female	0	1	3	2	2	1	1	1	1	2	2	1	1	1	1	1	1	3	4	4	1	0	2	2	1	4	4
5110309188		male	1	1	1	1	1	0	0	0	0	1	1	1	0	0	0	0	0	1	1	1	2	3	1	4	4	1	1
5110309189		male	1	0	0	1	0	0	0	0	0	1	0	0	0	0	0	0	0	1	0	1	4	4	0	4	4	1	0
5110309193		male	1	1	1	1	0	0	0	0	0	2	1	1	0	1	0	0	0	2	1	1	3	3	1	4	4	1	3
5110309196		male	1	1	2	1	0	1	1	0	0		1	1	1	1	1	1	1	1	2	2	4	3	2	1	3	2	2
5110309198		male	1	0	1	1	1	0	1	0	0	2	1	1	1	1	1	1	0	1	0	1	3	3	1	4	3	1	1
5110309199		male	2	1	3	2	3	2	3	2	0	2	2	3	2	3	2	2	2	3	3	2	1	1	3	2	1	1	3
5110309206		male	1	1	0	1	1	1	1	0	0	2	1	1	0	1	0	1	0	1	1	2	3	3	2	4	3	1	2
5110309217		male	1	1	1	1	1	0	0	0	0	2	1	0	1	0	0	0	0	1	0	2	4	3	1	4	4	2	1
5110309237		female	1	1	0	1	0	0	0	0	0	1	1	0	0	0	0	1	0	1	1	2	3	3	2	4	3	1	2
5110309239		male	0	0	0	0	0	0	0	0	0	1	0	0	0	0	1	0	1	1	1	1	1	1	1	1	1	1	1
5110309240		male	1	1	0	1	0	0	0	0	0	1	1	0	1	1	0	1	0	1	1	3	3	2	1	3	3	1	3
5110309250		male	1	1	0	1	1	0	1	0	0	1	1	0	0	0	0	0	0	1	1	2	2	3	1	3	3	1	1
5110309251		male	0	0	1	1	1	1	0	0	0		1	1	1	1	0	1	1	1	1	1	4	1	1	4	4	1	2
5110309254		male	0	1	1	0	0	0	0	0	0	1	0	0	0	0	0	0	0	0	0	1	3	3	0	3	3	1	0
5110309260		female	1	1	0	1	0	0	0	0	0	1	1	1	0	0	1	1	0	2	1	1	3	3	1	4	3	1	1
5110309262		female	1	1	0	1	1	1	1	0	0	1	1	0	0	0	0	1	0	1	1	2	3	3	0	1	3	1	1
5110309267		male	1	1	0	1	2	2	0	1	0	2	2	1	2	1	1	1	1	1	2	3	2	2	2	3	4	2	2
5110309268		male	0	0	0	0	0	0	0	0	0	1	0	0	0	0	0	0	0	0	0	1	0	0	0	1	0	0	0
5110309270		male	1	1	0	1	1	0	1	1	0		1	1	1	0	0	0	0	2	1	1	3	2	2	2	3	3	1
5110309271		male	1	1	0	2	1	0	1	0	0	1	1	1	1	0	0	1	0	1	0	1	3	3	0	4	4	1	1
5110309278		male	0	0	0	1	0	0	0	0	0	1	0	0	1	0	0	0	0	2	1	1	4	3	0	4	4	1	1
5110309288		female	1	1	0	1	1	0	0	0	0	1	0	0	0	0	0	0	0	2	1	3	2	2	2	3	2	2	2
5110309291		male	1	1	1	0	0	0	0	0	0	1	1	0	0	0	0	0	0	0	0	0	3	3	1	3	3	1	0
5110309293		male	1	1	1	1	1	0	0	0	0	1	1	1	1	1	1	1	2	2	1	2	4	3	1	4	4	0	1
5110309295		male	1	0	0	0	0	0	0	0	0	1	1	0	0	0	0	0	0	1	0	1	4	4	1	3	3	1	1
5110309300		male	1	0	1	1	0	0	0	0	0	2	0	1	1	1	0	0	0	1	1	2	3	3	1	3	3	1	1
5110309301		male	1	1	1	1	1	1	1	1	1	2	1	1	1	1	1	1	1	1	1	1	2	-1	1	1	2	1	1
5110309306		male	0	0	0	0	0	0	1	0	0	1	1	0	1	0	0	0	0	1	1	1	3	3	2	3	3	0	0
5110309310		male	1	1	0	1	1	0	1	0	0	1	1	1	1	1	1	1	0	0	1	1	3	3	2	4	3	1	2
5110309312		female	1	1	1	1	0	1	1	1	0	2	1	0	1	1	0	1	0	1	1	2	3	3	1	1	3	1	1
5110309315		female	2	1	0	2	2	1	1	0	0	1	1	0	0	0	0	1	0	1	0	2	4	3	1	4	4	2	1
5110309319		male	1	1	0	1	0	2	1	1	0	2	1	1	1	1	1	1	1	1	2	2	2	1	2	3	3	2	2
5110309321		male	2	1	2	2	3	1	2	3	1	2	1	2	1	1	2	1	0	2	1	3	2	1	2	1	2	1	3
5110309332		male	1	1	0	1	0	1	1	0	0	2	1	0	1	1	1	1	0	2	2	2	3	2	2	3	3	2	2
5110309334		male	1	1	0	1	0	0	1	0	0	2	1	1	0	0	1	1	1	0	1	1	3	3	1	4	3	2	1
5110309064		male	1	1	0	0	0	2	2	0	0	3	1	1	2	1	0	2	2	2	2	2	1	1	2	4	2	2	3
5110309113		male	1	0	1	1	1	0	1	0	0	1	0	0	0	0	0	0	0	1	1	1	3	3	2	2	3	3	2
5110309125		male	1	1	0	1	0	1	1	1	0	2	1	1	0	0	0	0	0	1	2	1	3	3	1	3	3	2	1
5110309137		male	1	0	0	1	1	0	1	0	0	1	0	0	1	1	1	1	0	2	1	1	3	2	0	2	3	1	0
5110309160		female	1	1	0	1	0	1	1	0	0	1	2	1	1	1	0	0	1	2	2	3	3	2	2	4	2	2	3
5110309164		male	0	0	1	1	1	0	0	0	0	1	1	0	0	0	0	1	0	1	0	1	4	3	0	3	4	2	1
5110309167		male	1	1	0	2	1	1	0	0	0	1	1	1	1	1	1	0	0	3	3	3	3	1	2	3	3	0	3
5110309169		male	0	0	1	1	0	0	0	0	0	1	0	0	0	0	0	0	0	0	0	0	0	0	0	0	0	0	0
5110309177		male	0	1	1	0	0	0	0	1	0	2	0	0	0	0	0	1	0	0	1	0	0	1	0	0	1	0	0
5110309243		male	2	2	2	1	1	1	1	0	0	2	2	1	1	0	0	0	0	1	2	4	3	1	2	4	2	0	3
5110309252		male	0	0	0	1	1	1	1	0	0	1	0	0	1	0	0	0	1	0	2	2	4	3	1	4	3	0	1
5110309266		male	0	0	0	1	0	0	1	0	0	1	1	0	0	0	0	0	0	1	0	0	0	0	0	0	0	0	1
5110309317		male	2	2	1	1	1	1	1	0	3	2	2	1	2	2	3	1	1	2	1	3	2	2	2	4	2	2	1
